# Supplementary material for: Mismatch in Chronology of Environmental Cues That Initiate Spawning Increases Predation Risk for Dispersing Lake Sturgeon Larvae
Source: Ecol Evol. 2026 Jan 11;16(1):e72859. doi: 10.1002/ece3.72859 (PMC12790875; doi:10.1002/ece3.72859)
Supplement: Supplementary file 2 — Table S1: Time series summarizing lake sturgeon spawning initiation date and spawning duration during two time periods including the 7 year periods described by Duong et al. (2023) (figure 2; 2001–2007) and by Larson et al. (2025) (figure 2; 2016–2022). [file ECE3-16-e72859-s002.xlsx]

## Sheet: Sheet1
	Supplemental Table S1. Time series summarizing lake sturgeon spawning initiation date and spawning duration
	during two time periods including the seven year periods described by Duong et al. 2023 (Fig. 2; 2001-2007)
	and by Larson et al. 2025 (Fig. 2; 2016-2022).
		(Duong et al. 2023)				(Larson et al. 2025)
		Date of first					Date of first
		spawning (range )		Spawning			spawning (range)		Spawning
	Year	(April 20-May 7)		duration (days)		Year	(April 9- May 2)		duration (days)
	2001	2025-04-28		28		2016	2025-04-16		54
	2002	2025-05-07		19		2017	2025-04-16		48
	2003	2025-04-30		21		2018	2025-05-02		35
	2004	2025-05-01		24		2019	2025-04-21		57
	2005	2025-05-03		23		2020	2025-04-12		55
	2006	2025-04-20		35		2021	2025-04-09		60
	2007	2025-04-23		38		2022	2025-04-25		39
	mean	2025-04-29		26.8571			2025-04-19		49.7143
	stdev (days)	5.38327		6.66395			7.32343		8.77845
